# Supplementary material for: CALN1 hypomethylation as a biomarker for high-risk bladder cancer
Source: BMC Urol. 2022 Nov 9;22:176. doi: 10.1186/s12894-022-01136-y (PMC9647952; doi:10.1186/s12894-022-01136-y)
Supplement: Supplementary file 1 — Additional file 1. Demographicaland clinical information of the subjectsparticipating in this study. [file 12894_2022_1136_MOESM1_ESM.xlsx]

## Sheet: Supplemental file.xlsx
Sample No.	Smoking	Brinkman index	Hematuria	Stage	Grade	Size	Number	Recurrence	BCG	TC or RT	Methylation percentage	Follow-up months-RFS	Follow-up months-OS	Censor-RFS	Censor-OS
1	+	400	1	T1	High	<30	multiple	primary	-	+	97.75	31	31	0	0
2	-	0	1	T1	Low	30<	multiple	primary	-	-	44.11	3	26	1	0
5	+	1100	1	Ta	Low	<30	multiple	recurrence	-	-	100	17	17	0	1
6	+	1200	1	Ta	Low	<30	single	primary	-	-	100	3	3	0	0
7	+	660	1	T2	High	<30	multiple	primary	-	+	67.89	0	0	0	0
8	-	0	0	T1	High	<30	single	recurrence	+	-	39.22	1	29	1	0
10	-	0	0	T2	High	30<	multiple	recurrence	-	-	71.91	4	9	1	1
11	+	225	1	T2	Low	<30	multiple	primary	-	+	31.41	7	28	1	0
12	+	1160	0	Ta	Low	<30	multiple	primary	-	-	73.06	19	19	0	1
13	-	0	1	T2	Low	<30	multiple	recurrence	-	-	37.04	22	22	0	0
15	+	960	1	Ta	Low	<30	single	primary	+	-	100	26	26	0	0
17	-	0	0	T1	Low	30<	multiple	primary	-	-	16.73	2	2	1	1
18	-	0	0	Ta	High	<30	multiple	recurrence	+	-	81.5	25	25	0	0
19	-	0	1	T1	Low	<30	multiple	primary	-	-	73.3	24	24	0	0
20	+	240	1	Ta	Low	<30	single	recurrence	-	-	40.72	25	25	0	0
21	+	450	0	Ta	Low	<30	single	primary	-	-	65.45	20	24	1	0
22	-	0	0	Ta	Low	<30	multiple	recurrence	-	-	84.95	6	20	1	1
23	-	0	1	T1	High	<30	single	recurrence	-	-	60.97	9	9	0	1
24	+	162	1	Ta	Low	<30	single	recurrence	-	-	50.08	22	24	1	0
25	+	1840	0	T2	Low	<30	single	recurrence	-	+	95.54	23	23	0	0
26	+	940	1	Ta	Low	<30	single	primary	-	-	100	11	11	0	0
27	-	0	0	Ta	High	<30	single	primary	-	+	25.42	24	24	0	0
28	+	600	0	Ta	Low	<30	single	recurrence	-	-	50.28	22	22	0	0
29	-	0	0	Ta	Low	<30	multiple	recurrence	-	-	92.1	19	19	0	0
30	+	660	1	Ta	Low	<30	single	primary	-	-	100	18	18	0	0
31	+	-	0	Ta	Low	<30	multiple	recurrence	-	-	91.97	20	20	0	0
32	-	0	0	T1	Low	<30	multiple	primary	-	-	73.58	4	22	1	0
33	+	880	0	T1	High	30<	multiple	primary	-	-	86.8	3	3	0	0
35	+	440	0	T2	High	30<	multiple	primary	-	+	93.43	15	18	1	1
36	+	400	0	Ta	High	<30	single	recurrence	-	-	63.14	8	19	1	0
37	-	0	0	Ta	Low	<30	single	recurrence	-	-	79.23	9	15	1	1
39	+	1410	1	Ta	Low	30<	single	primary	-	-	36.86	9	17	1	0
40	-	0	0	T1	High	<30	multiple	recurrence	-	-	69.95	19	19	0	0
41	+	700	1	T1	High	<30	multiple	primary	+	-	46.29	18	18	0	0
43	+	700	0	Ta	Low	<30	multiple	primary	-	-	87.36	15	15	0	0
44	+	200	1	Ta	Low	<30	multiple	primary	-	-	100	0	0	0	0
45	-	0	1	Ta	Low	<30	multiple	primary	-	-	99.07	3	3	0	1
46	-	0	0	T1	High	<30	multiple	recurrence	-	-	62.06	2	5	1	1
47	-	0	1	T1	Low	<30	single	primary	-	-	70.08	3	3	0	0
48	+	700	0	Ta	Low	<30	single	primary	-	-	88.24	16	16	0	0
50	+	430	1	Ta	Low	<30	multiple	primary	-	-	87.05	3	18	1	0
51	-	0	1	T1	High	<30	single	primary	-	-	44.52	5	16	1	0
52	-	0	0	Ta	Low	<30	multiple	recurrence	-	-	90.45	15	15	0	0
54	-	0	0	Ta	Low	<30	multiple	recurrence	-	-	47.16	11	11	0	0
56	-	0	0	Ta	Low	<30	multiple	recurrence	-	-	26.96	13	17	1	0
58	-	0	1	T1	Low	<30	single	primary	-	-	33.08	5	5	0	1
59	+	1000	1	T1	Low	<30	multiple	primary	-	-	13.79	10	15	1	0
61	+	1400	1	T1	Low	<30	single	primary	-	-	51.42	12	12	0	0
63	+	900	0	Ta	Low	<30	single	primary	-	-	77.49	12	16	1	0
64	+	430	0	Ta	Low	<30	single	primary	-	-	60.84	16	16	0	0
65	+	1050	1	T2	High	30<	multiple	primary	-	+	46.59	14	14	0	0
66	-	0	1	Ta	Low	30<	single	primary	-	-	86.3	4	15	1	0
67	+	520	1	Ta	Low	<30	multiple	recurrence	-	-	28.27	4	9	1	1
69	+	1100	1	Ta	Low	<30	multiple	primary	-	-	100	13	13	0	0
71	+	640	1	Ta	Low	<30	single	primary	-	-	100	3	3	1	0
72	+	10	1	T1	Low	<30	single	primary	-	-	13.99	10	10	0	0
73	+	450	0	Ta	Low	<30	single	primary	-	-	78.09	6	6	0	0
74	+	-	1	T2	Low	<30	single	primary	-	+	88.2	11	13	1	0
75	-	0	0	Ta	Low	<30	multiple	recurrence	+	-	87.7	11	11	0	0
76	-	0	0	T1	High	<30	multiple	recurrence	-	-	52.4	3	10	1	0
77	+	300	0	T2	Low	30<	single	primary	-	+	63.12	12	12	0	0
78	-	0	0	Ta	Low	<30	single	recurrence	-	-	100	12	12	1	0
79	-	0	0	Ta	Low	<30	single	primary	-	-	86.03	0	0	0	0
80	+	1410	0	Ta	Low	<30	single	recurrence	-	-	100	6	7	1	0
81	-	0	0	T1	Low	<30	multiple	recurrence	+	-	76.04	10	10	0	0
82	-	0	1	Ta	Low	30<	single	primary	-	-	69.32	3	10	1	0
83	+	1600	0	Ta	Low	<30	multiple	recurrence	-	-	100	10	10	0	0
84	-	0	0	Ta	High	<30	multiple	recurrence	+	-	84.33	6	6	0	0
85	-	0	0	Ta	Low	<30	multiple	primary	+	-	21.66	7	8	1	0
86	+	585	0	Ta	Low	<30	single	recurrence	-	-	100	7	7	0	0
87	+	810	0	Ta	Low	<30	single	primary	-	-	92.27	6	6	0	0
88	-	0	0	Ta	Low	<30	single	recurrence	-	-	96.74	9	9	1	0
89	-	0	0	Ta	High	<30	multiple	primary	+	-	95.25	7	7	0	0
90	+	800	1	Ta	High	<30	multiple	primary	-	-	80.23	3	7	1	1
92	-	0	0	Ta	High	<30	multiple	recurrence	+	-	79.71	6	6	0	0
93	+	480	1	Ta	Low	<30	multiple	primary	-	-	78.91	5	5	0	0
94	-	0	0	Ta	Low	<30	single	primary	-	-	90.48	1	1	0	0
95	+	-	1	Ta	Low	30<	single	primary	-	-	80.62	6	6	1	0
96	+	1020	1	Ta	Low	<30	single	primary	-	-	90.56	4	4	0	0
97	-	0	1	Ta	Low	<30	single	primary	-	-	100	0	0	0	0
98	+	875	1	Ta	Low	30<	single	primary	+	-	100	6	6	0	0
99	-	0	1	Ta	Low	<30	single	recurrence	-	-	81.02	4	5	1	0
