# Supplementary material for: CALN1 hypomethylation as a biomarker for high-risk bladder cancer
Source: BMC Urol. 2022 Nov 9;22:176. doi: 10.1186/s12894-022-01136-y (PMC9647952; doi:10.1186/s12894-022-01136-y)
Supplement: Supplementary file 2 — Additional file 2. Raw dataof relationship between CALN1 mRNA expression and CALN1 methylation percentage. [file 12894_2022_1136_MOESM2_ESM.xlsx]

## Sheet: Sheet1
Sample No.	GAPDH Cp value	CALN1 Cp value	2^-(Target gene-HK gene)	Methylation percentage
17	29.06	33.18	0.058	16.7
85	27.53	31.65	0.058	21.7
11	29.12	33.43	0.05	31.4
8	28.95	35.09	0.014	39.2
51	28.02	34.05	0.015	44.5
61	28.89	33.3	0.047	51.4
21	28.18	33.85	0.02	65.5
82	28.42	33.22	0.036	69.3
32	29.62	34.25	0.04	73.6
73	29.34	35.99	0.01	78.1
95	29.39	35.34	0.016	80.6
79	27.3	35.69	0.003	86
50	28.89	34.81	0.017	87.1
94	26.96	34.28	0.006	90.5
87	29.48	34.82	0.025	92.3
98	27.86	34.86	0.008	100
44	29.55	36.32	0.009	100
97	28.98	34.83	0.017	100
69	27.55	33.05	0.022	100
